# Supplementary material for: Classification and prediction of spinal disease based on the SMOTE-RFE-XGBoost model
Source: PeerJ Comput Sci. 2023 Mar 10;9:e1280. doi: 10.7717/peerj-cs.1280 (PMC10280425; doi:10.7717/peerj-cs.1280)
Supplement: Supplemental Information 1 [file peerj-cs-09-1280-s001.zip]

Archive with 2 entries (2 files):
- Classification and Prediction of Spinal Disease2022_1005.ipynb
- data.xlsx
