# Supplementary material for: Classification and prediction of spinal disease based on the SMOTE-RFE-XGBoost model
Source: PeerJ Comput Sci. 2023 Mar 10;9:e1280. doi: 10.7717/peerj-cs.1280 (PMC10280425; doi:10.7717/peerj-cs.1280)
Supplement: Supplemental Information 1 [file peerj-cs-09-1280-s001.zip › Classification and Prediction of Spinal Disease2022_1005.ipynb]

# %% [markdown]
# <center>Classification and Prediction of Spinal Disease Based on the SMOTEENN-RFE-XGBoost Model

# %% [markdown]
# 1.Data View

# %% [code]
#load package
import pandas as pd
import numpy as np
import dask.dataframe as dd
import warnings
import os
import matplotlib
from statsmodels.formula.api import logit,ols
from scipy.stats import uniform,norm,pearsonr,spearmanr
import seaborn as sns
import matplotlib.pyplot as plt
from sklearn.decomposition import PCA
from sklearn.model_selection import train_test_split
from sklearn.metrics import confusion_matrix,precision_score, recall_score,f1_score,accuracy_score, roc_curve
from sklearn.naive_bayes import GaussianNB
from sklearn.discriminant_analysis import LinearDiscriminantAnalysis as LDA
from sklearn.tree import DecisionTreeClassifier
from sklearn.ensemble import RandomForestClassifier
from sklearn.model_selection import GridSearchCV
from sklearn.svm import SVC
from sklearn.neighbors import KNeighborsClassifier as KNN
from sklearn.cluster import KMeans
from sklearn.metrics import classification_report
from sklearn.metrics import roc_auc_score
from sklearn.metrics import mean_squared_error as MSE


# %% [code]
#Read data
mdata = pd.read_excel("C:/Users/pc/Desktop/Spinal Disease.xlsx")
#Set the code to not be folded for easy viewing of data
pd.set_option('display.max_columns', None)   #Show full column
pd.set_option('display.max_rows', None)  #Show complete line
#View
mdata.head(5)

# %% [code]
#View data basic information
mdata.info()

# %% [code]
#Basic descriptive statistical analysis giving summaries
mdata.describe()

# %% [markdown]
# 2.Data Preprocessing

# %% [markdown]
## （1）Outlier Handling

# %% [code]
#Look at how many data there are in the two classes
plt.tick_params(labelsize=15)
plt.xlabel('x',fontsize=15)
plt.ylabel('y',fontsize=15)
sns.countplot(x="Class_att", data=mdata)
mdata.loc[:,'Class_att'].value_counts()

# %% [code]
#Monitor for outliers and mark them as nan
#Encapsulates outlier detection functions
def box_plot_outliers(s):
    q1, q3 = s.quantile(.25), s.quantile(.75)
    iqr = q3 - q1
    low, up = q1 - 1.5*iqr, q3 + 1.5*iqr
    outlier = s.mask((s<low) | (s>up))
    return outlier
mdata1 = mdata.loc[:, 'pelvic_incidence':'scoliosis_slope'].apply(box_plot_outliers)
#Count the number of nan
print(mdata1.isnull().sum())
#Remove samples containing nan
mdata1['Class_att'] = mdata['Class_att']
mdata2 = mdata1.dropna(axis=0,how='any')
print(len(mdata2))
#Import the new dataset back into mdata
mdata = mdata2

# %% [code]
#Redefine column names
new_cols=['x1','x2','x3','x4','x5','x6','x7','x8','x9','x10','x11','x12','class_att']
#Assign the new column names to the original dataframe
mdata.columns = new_cols

#Draw a boxplot
plt.figure(figsize=(25,20))
plt.xticks(fontsize=20)
plt.yticks(fontsize=20)
plt.xlabel('The category to which the collected data belongs',fontsize=25)
plt.ylabel('The distribution of the collected data',fontsize=25)
mdata_x = mdata.drop(["class_att"],axis=1)
plt.boxplot(x=mdata_x.values,labels=mdata_x.columns)
plt.show()

# %% [code]
#Change back to column name
new_cols=['pelvic_incidence','pelvic_tilt','lumbar_lordosis_angle','sacral_slope','pelvic_radius','degree_spondylolisthesis','pelvic_slope','direct_tilt','thoracic_slope','cervical_tilt','sacrum_angle','scoliosis_slope','class_att']
#Assign the new column names to the original dataframe
mdata.columns = new_cols

#Package histogram and density curve functions
def histPrinter(df):
    plt.figure(figsize=(20,5))
    matplotlib.rcParams['axes.unicode_minus']=False
    i=1
    for column in df:
        plt.subplot(1,4,i)
        plt.title(column,fontsize=15)
        plt.hist(df[column],density=True)
        df[column].plot.density()
        i=i+1
        if(i>4):
            i=1
            plt.show()
            plt.figure(figsize=(20,5))
h1 = histPrinter(mdata[mdata["class_att"]=="Normal"].drop(columns="class_att"))
h2 = histPrinter(mdata[mdata["class_att"]=="Abnormal"].drop(columns="class_att"))

# %% [markdown]
## （2）0-1 Category Conversion

# %% [code]
#Convert state to 0-1 variable
#0 is normal; 1 is abnormal
mdata.class_att=[1 if each =="Abnormal" else 0 for each in mdata.class_att]

# %% [markdown]
## （3）Min-Max Normalization

# %% [code]
#Label division and standardization
y=mdata.class_att.values
x_data=mdata.drop(["class_att"],axis=1)
x=(x_data - np.min(x_data))/(np.max(x_data) - np.min(x_data))
len(x)

# %% [markdown]
## （4）SMOTEENN Class Imbalance Handling

# %% [code]
from sklearn.datasets import make_classification
from collections import Counter
from imblearn.over_sampling import SMOTE

smo = SMOTE(random_state=42)
x_smo, y_smo = smo.fit_resample(x, y)

#View the generated sample class distribution
print(Counter(y))
print(Counter(y_smo))

# %% [markdown]
# 3.Single Model Build

# %% [code]
from sklearn.model_selection import RepeatedKFold
from sklearn.model_selection import cross_val_score

#5 times 10 fold cross validation
kf = RepeatedKFold(n_splits=10, n_repeats=5, random_state=0)

# %% [code]
from sklearn.linear_model import LogisticRegression
from sklearn.svm import SVC
from sklearn.naive_bayes import GaussianNB
from sklearn.tree import DecisionTreeClassifier
from sklearn.metrics import classification_report
from sklearn.ensemble import RandomForestClassifier
from sklearn.metrics import roc_auc_score
from sklearn.ensemble import GradientBoostingClassifier
from sklearn.metrics import classification_report
import xgboost as xgb
from sklearn import metrics
from statistics import mean

# %% [code]
#Logistic
print("---------------Logistic---------------")
lr=LogisticRegression()
#Calculation of evaluation index
acc = cross_val_score(lr, x_smo, y_smo, cv=kf, scoring='accuracy') 
recall = cross_val_score(lr, x_smo, y_smo, cv=kf, scoring='recall')
f1 = cross_val_score(lr, x_smo, y_smo, cv=kf, scoring='f1') 
auc = cross_val_score(lr, x_smo, y_smo, cv=kf, scoring='roc_auc') 
scores = cross_val_score(lr, x_smo, y_smo, cv=kf)  
#Output evaluation index
print('Mean Accuracy: %.4f' % mean(acc))
print('Mean Recall: %.4f' % mean(recall))
print('Mean F1-score: %.4f' % mean(f1))
print('Mean AUC: %.4f' % mean(auc))
print('Mean scores: %.4f' % mean(scores))

#Support Vector Machines(SVM)
print("---------------SVM---------------")
svm=SVC(random_state=42)
#Calculation of evaluation index
acc = cross_val_score(svm, x_smo, y_smo, cv=kf, scoring='accuracy')  
recall = cross_val_score(svm, x_smo, y_smo, cv=kf, scoring='recall')  
f1 = cross_val_score(svm, x_smo, y_smo, cv=kf, scoring='f1')  
auc = cross_val_score(svm, x_smo, y_smo, cv=kf, scoring='roc_auc')  
scores = cross_val_score(svm, x_smo, y_smo, cv=kf)  
#Output evaluation index
print('Mean Accuracy: %.4f' % mean(acc))
print('Mean Recall: %.4f' % mean(recall))
print('Mean F1-score: %.4f' % mean(f1))
print('Mean AUC: %.4f' % mean(auc))
print('Mean scores: %.4f' % mean(scores))

#Naive Bayes(NB)
print("---------------NB---------------")
nb=GaussianNB()
#Calculation of evaluation index
acc = cross_val_score(nb, x_smo, y_smo, cv=kf, scoring='accuracy')  
recall = cross_val_score(nb, x_smo, y_smo, cv=kf, scoring='recall')  
f1 = cross_val_score(nb, x_smo, y_smo, cv=kf, scoring='f1')  
auc = cross_val_score(nb, x_smo, y_smo, cv=kf, scoring='roc_auc')  
scores = cross_val_score(nb, x_smo, y_smo, cv=kf) 
#Output evaluation index
print('Mean Accuracy: %.4f' % mean(acc))
print('Mean Recall: %.4f' % mean(recall))
print('Mean F1-score: %.4f' % mean(f1))
print('Mean AUC: %.4f' % mean(auc))
print('Mean scores: %.4f' % mean(scores))

#Decision Tree(DT)
print("---------------DT---------------")
df=DecisionTreeClassifier(random_state=42)
#Calculation of evaluation index
acc = cross_val_score(df, x_smo, y_smo, cv=kf, scoring='accuracy') 
recall = cross_val_score(df, x_smo, y_smo, cv=kf, scoring='recall')  
f1 = cross_val_score(df, x_smo, y_smo, cv=kf, scoring='f1') 
auc = cross_val_score(df, x_smo, y_smo, cv=kf, scoring='roc_auc') 
scores = cross_val_score(df, x_smo, y_smo, cv=kf)  
#Output evaluation index
print('Mean Accuracy: %.4f' % mean(acc))
print('Mean Recall: %.4f' % mean(recall))
print('Mean F1-score: %.4f' % mean(f1))
print('Mean AUC: %.4f' % mean(auc))
print('Mean scores: %.4f' % mean(scores))

#Random Forest(RF)
print("---------------RF---------------")
rf=RandomForestClassifier(n_estimators=100, random_state=42)
#Calculation of evaluation index
acc = cross_val_score(rf, x_smo, y_smo, cv=kf, scoring='accuracy')  
recall = cross_val_score(rf, x_smo, y_smo, cv=kf, scoring='recall') 
f1 = cross_val_score(rf, x_smo, y_smo, cv=kf, scoring='f1')  
auc = cross_val_score(rf, x_smo, y_smo, cv=kf, scoring='roc_auc')  
scores = cross_val_score(rf, x_smo, y_smo, cv=kf) 
#Output evaluation index
print('Mean Accuracy: %.4f' % mean(acc))
print('Mean Recall: %.4f' % mean(recall))
print('Mean F1-score: %.4f' % mean(f1))
print('Mean AUC: %.4f' % mean(auc))
print('Mean scores: %.4f' % mean(scores))

#Gradient Boosting Decision Tree(GBDT)
print("---------------GBDT---------------")
gbdt = GradientBoostingClassifier(n_estimators=100, learning_rate=0.1,max_depth=4, random_state=10)
#Calculation of evaluation index
acc = cross_val_score(gbdt, x_smo, y_smo, cv=kf, scoring='accuracy')  
recall = cross_val_score(gbdt, x_smo, y_smo, cv=kf, scoring='recall')  
f1 = cross_val_score(gbdt, x_smo, y_smo, cv=kf, scoring='f1')  
auc = cross_val_score(gbdt, x_smo, y_smo, cv=kf, scoring='roc_auc')  
scores = cross_val_score(gbdt, x_smo, y_smo, cv=kf)  
#Output evaluation index
print('Mean Accuracy: %.4f' % mean(acc))
print('Mean Recall: %.4f' % mean(recall))
print('Mean F1-score: %.4f' % mean(f1))
print('Mean AUC: %.4f' % mean(auc))
print('Mean scores: %.4f' % mean(scores))


# %% [markdown]
xgboost model and adjusting-parameter

# %% [code]
from xgboost import cv
from sklearn.model_selection import train_test_split, GridSearchCV, StratifiedKFold
from sklearn.metrics import accuracy_score, confusion_matrix, mean_squared_error,roc_auc_score
from xgboost import plot_importance
from matplotlib import pyplot as plt
import matplotlib.pyplot as plt
from time import time
from xgboost import XGBRegressor as XGBR
from sklearn.ensemble import RandomForestRegressor as RFR
from sklearn.linear_model import LinearRegression as LinearR
from sklearn.datasets import load_boston
from sklearn.model_selection import KFold, cross_val_score as CVS
from sklearn.metrics import mean_squared_error as MSE
import datetime


# %% [code]
X_train,X_test,y_train,y_test = train_test_split(x_smo,y_smo,test_size=0.3,random_state=420)

# %% [code]
#find the best number of iterations: n_estimators——delimit rough scope
cv_params = {'n_estimators': [100, 200, 300, 400, 500, 600, 700, 800]}
other_params = {'learning_rate': 0.1, 'n_estimators': 500, 'max_depth': 5, 'min_child_weight': 1, 'seed': 0,
                'subsample': 0.8, 'colsample_bytree': 0.8, 'gamma': 0, 'reg_alpha': 0, 'reg_lambda': 1}

model = xgb.XGBRegressor(**other_params)
optimized_GBM = GridSearchCV(estimator=model, param_grid=cv_params, scoring='roc_auc', cv=5, verbose=1, n_jobs=4)
optimized_GBM.fit(X_train, y_train)
evalute_result = optimized_GBM.cv_results_
print('Results of each iteration:{0}'.format(evalute_result))
print('Optimum value of parameter：{0}'.format(optimized_GBM.best_params_))
print('Best model score:{0}'.format(optimized_GBM.best_score_))


# %% [code]
#find the best number of iterations: n_estimators——reduce interval
cv_params = {'n_estimators': [50, 60, 70, 80, 90, 100, 110, 120, 130]}
other_params = {'learning_rate': 0.1, 'n_estimators': 500, 'max_depth': 5, 'min_child_weight': 1, 'seed': 0,
                'subsample': 0.8, 'colsample_bytree': 0.8, 'gamma': 0, 'reg_alpha': 0, 'reg_lambda': 1}

model = xgb.XGBRegressor(**other_params)
optimized_GBM = GridSearchCV(estimator=model, param_grid=cv_params, scoring='roc_auc', cv=5, verbose=1, n_jobs=4)
optimized_GBM.fit(X_train, y_train)
evalute_result = optimized_GBM.cv_results_
print('Results of each iteration:{0}'.format(evalute_result))
print('Optimum value of parameter：{0}'.format(optimized_GBM.best_params_))
print('Best model score:{0}'.format(optimized_GBM.best_score_))


# %% [markdown]
'n_estimators': 60

# %% [code]
#min_child_weight and max_depth:
cv_params = {'max_depth': [1, 2, 3, 4, 5, 6, 7, 8, 9, 10], 'min_child_weight': [1, 2, 3, 4, 5, 6]}
other_params = {'learning_rate': 0.1, 'n_estimators': 60, 'max_depth': 5, 'min_child_weight': 1, 'seed': 0,
                'subsample': 0.8, 'colsample_bytree': 0.8, 'gamma': 0, 'reg_alpha': 0, 'reg_lambda': 1}

model = xgb.XGBRegressor(**other_params)
optimized_GBM = GridSearchCV(estimator=model, param_grid=cv_params, scoring='roc_auc', cv=5, verbose=1, n_jobs=4)
optimized_GBM.fit(X_train, y_train)
evalute_result = optimized_GBM.cv_results_
print('Results of each iteration:{0}'.format(evalute_result))
print('Optimum value of parameter：{0}'.format(optimized_GBM.best_params_))
print('Best model score:{0}'.format(optimized_GBM.best_score_))


# %% [markdown]
'max_depth': 3,  'min_child_weight': 1

# %% [code]
#gamma:
cv_params = {'gamma': [0.1, 0.2, 0.3, 0.4, 0.5, 0.6]}
other_params = {'learning_rate': 0.1, 'n_estimators': 60, 'max_depth': 3, 'min_child_weight': 1, 'seed': 0,
                'subsample': 0.8, 'colsample_bytree': 0.8, 'gamma': 0, 'reg_alpha': 0, 'reg_lambda': 1}

model = xgb.XGBRegressor(**other_params)
optimized_GBM = GridSearchCV(estimator=model, param_grid=cv_params, scoring='roc_auc', cv=5, verbose=1, n_jobs=4)
optimized_GBM.fit(X_train, y_train)
evalute_result = optimized_GBM.cv_results_
print('Results of each iteration:{0}'.format(evalute_result))
print('Optimum value of parameter：{0}'.format(optimized_GBM.best_params_))
print('Best model score:{0}'.format(optimized_GBM.best_score_))


# %% [markdown]
'gamma': 0.6

# %% [code]
#subsample and colsample_bytree:
cv_params = {'subsample': [0.6, 0.7, 0.8, 0.9], 'colsample_bytree': [0.6, 0.7, 0.8, 0.9]}
other_params = {'learning_rate': 0.1, 'n_estimators': 60, 'max_depth': 3, 'min_child_weight': 1, 'seed': 0,
                'subsample': 0.8, 'colsample_bytree': 0.8, 'gamma': 0.6, 'reg_alpha': 0, 'reg_lambda': 1}

model = xgb.XGBRegressor(**other_params)
optimized_GBM = GridSearchCV(estimator=model, param_grid=cv_params, scoring='roc_auc', cv=5, verbose=1, n_jobs=4)
optimized_GBM.fit(X_train, y_train)
evalute_result = optimized_GBM.cv_results_
print('Results of each iteration:{0}'.format(evalute_result))
print('Optimum value of parameter：{0}'.format(optimized_GBM.best_params_))
print('Best model score:{0}'.format(optimized_GBM.best_score_))


# %% [markdown]
'colsample_bytree': 0.7, 'subsample': 0.8

# %% [code]
#reg_alpha and reg_lambda：
cv_params = {'reg_alpha': [0.05, 0.1, 1, 2, 3], 'reg_lambda': [0.05, 0.1, 1, 2, 3]}
other_params = {'learning_rate': 0.1, 'n_estimators': 60, 'max_depth': 3, 'min_child_weight': 1, 'seed': 0,
                'subsample': 0.8, 'colsample_bytree': 0.7, 'gamma': 0.6, 'reg_alpha': 0, 'reg_lambda': 1}

model = xgb.XGBRegressor(**other_params)
optimized_GBM = GridSearchCV(estimator=model, param_grid=cv_params, scoring='roc_auc', cv=5, verbose=1, n_jobs=4)
optimized_GBM.fit(X_train, y_train)
evalute_result = optimized_GBM.cv_results_
print('Results of each iteration:{0}'.format(evalute_result))
print('Optimum value of parameter：{0}'.format(optimized_GBM.best_params_))
print('Best model score:{0}'.format(optimized_GBM.best_score_))


# %% [markdown]
reg_alpha': 0.05, 'reg_lambda': 2

# %% [code]
#learning_rate, reduce the learning-rate to test：
cv_params = {'learning_rate': [0.01, 0.05, 0.07, 0.1, 0.2]}
other_params = {'learning_rate': 0.1, 'n_estimators': 60, 'max_depth': 3, 'min_child_weight': 1, 'seed': 0,
                'subsample': 0.8, 'colsample_bytree': 0.7, 'gamma': 0.6, 'reg_alpha': 0.05, 'reg_lambda': 2}

model = xgb.XGBRegressor(**other_params)
optimized_GBM = GridSearchCV(estimator=model, param_grid=cv_params, scoring='roc_auc', cv=5, verbose=1, n_jobs=4)
optimized_GBM.fit(X_train, y_train)
evalute_result = optimized_GBM.cv_results_
print('Results of each iteration:{0}'.format(evalute_result))
print('Optimum value of parameter：{0}'.format(optimized_GBM.best_params_))
print('Best model score:{0}'.format(optimized_GBM.best_score_))


# %% [markdown]
'learning_rate': 0.1

# %% [markdown]
Final model

# %% [code]
from sklearn.metrics import accuracy_score, recall_score, f1_score, roc_auc_score
#Extreme Gradient Boosting(XGBoost)
print("---------------XGBoost---------------")
dtrain = xgb.DMatrix(X_train,label=y_train)
dtest = xgb.DMatrix(X_test)
#Set parameters
param1 = {'silent':True, 'learning_rate': 0.1, 'n_estimators': 60, 'max_depth': 3, 'min_child_weight': 1, 'seed': 0,
          'subsample': 0.8, 'colsample_bytree': 0.7, 'gamma': 0.6, 'reg_alpha': 0.05, 'reg_lambda': 2}
watchlist = [(dtrain,'train')]
bst=xgb.train(param1,dtrain,num_boost_round=200,evals=watchlist)
ypred=bst.predict(dtest)
#Set the threshold and output some evaluation indicators
y_pred = (ypred >= 0.5)*1
#Output evaluation index
print('Accuracy: %.4f' % metrics.accuracy_score(y_test,y_pred))
print('Recall: %.4f' % metrics.recall_score(y_test,y_pred))
print('F1-score: %.4f' % metrics.f1_score(y_test,y_pred))
print('AUC: %.4f' % metrics.roc_auc_score(y_test,y_pred))


# %% [code]


# %% [markdown]
### Ridge Regression（RR）

# %% [code]
#Check variance inflation factor using VIF
from statsmodels.stats.outliers_influence import variance_inflation_factor
x_train,x_test,y_train,y_test=train_test_split(x_smo,y_smo,test_size=0.3,random_state=42)
vif = pd.DataFrame()
vif["features"] = x_smo.columns
vif["VIF Factor"] = [variance_inflation_factor(x_smo.values, i) for i in range(x.shape[1])]
vif

from sklearn.linear_model import Ridge
ridgereg = Ridge(alpha=0.001,normalize=True)
ridgereg.fit(x_train,y_train)

y_pred = ridgereg.predict(x_test)
y_pred = [1 if each >0.5 else 0 for each in y_pred]

#Output evaluation index
print(metrics.confusion_matrix(y_test,y_pred))
print(classification_report(y_test,y_pred))
print ('AUC: %.4f' % metrics.roc_auc_score(y_test,y_pred))
print ('Recall: %.4f' % metrics.recall_score(y_test,y_pred))
print ('F1-score: %.4f' %metrics.f1_score(y_test,y_pred))
print ('Precesion: %.4f' %metrics.precision_score(y_test,y_pred))
print("MSE:",MSE(y_test,y_pred))

# %% [markdown]
# 4.Feature Selection

# %% [markdown]
## （1）Least Absolute Shrinkage and Selection Operator（Lasso）

# %% [code]
import csv as csv
import matplotlib
import matplotlib.pyplot as plt
from sklearn.linear_model import Ridge, RidgeCV, ElasticNet, LassoCV, LassoLarsCV
from sklearn.model_selection import cross_val_score

df = pd.get_dummies(x_smo)
df = df.fillna(df.mean())

X_train = df
y = y_smo

def rmse_cv(model):
    rmse= np.sqrt(-cross_val_score(model, X_train, y, scoring="neg_mean_squared_error", cv = 3))
    return(rmse)

#Call the LassoCV function and perform cross-validation
model_lasso = LassoCV(alphas = [0.1,1,0.001, 0.0005]).fit(X_train, y)

#The optimal regularization parameter alpha chosen by the model
print(model_lasso.alpha_)

#The parameter value or weight parameter of each feature column, 0 means that the feature is eliminated by the model
print(model_lasso.coef_)

#The output sees that the model finally selects several feature vectors and eliminates several feature vectors
coef = pd.Series(model_lasso.coef_, index = X_train.columns)
print("Lasso picked " + str(sum(coef != 0)) + " variables and eliminated the other " +  str(sum(coef == 0)) + " variables")

#Output the mean value of the residuals with the optimal regularization parameter selected
print(rmse_cv(model_lasso).mean())

#Draw the importance of feature variables
imp_coef = pd.concat([coef.sort_values().head(6),
                     coef.sort_values().tail(6)])

matplotlib.rcParams['figure.figsize'] = (8.0, 10.0)
imp_coef.plot(kind = "barh")
plt.title("Coefficients in the Lasso Model")
plt.show()

# %% [markdown]
Choose 6,2,10,7,8

# %% [markdown]
## （2）Extra-Trees (ETs)
The random forest algorithm can be used, and the importance of each attribute can be calculated through tree model training. The value of importance can help us select important features. The sklearn.ensemble module contains two averaging algorithms based on random decision trees: the RandomForest algorithm and the Extra-Trees algorithm. The Extra-Trees algorithm is used here.

# %% [code]
from sklearn.ensemble import ExtraTreesClassifier

#Set ExtraTrees
model = ExtraTreesClassifier()

model.fit(x_smo,y_smo)

#Get the importance value of the feature variable
print(model.feature_importances_) 


# %% [markdown]
Choose 1,2,3,4,5,6

# %% [markdown]
## （3）Recursive Feature Elimination (RFE)
The recursive feature elimination method uses a base model for multiple rounds of training. After each round of training, the features of several weight coefficients are eliminated, and then the next round of training is performed based on the new feature set. It uses model accuracy to identify which attributes (and attribute combinations) contribute the most to predicting the target attribute. This can be achieved through RFE in the sklearn library.

# %% [code]
from sklearn.feature_selection import RFE
from sklearn.svm import LinearSVC

#Set the algorithm
model =LinearSVC()
#Select the 3 best feature variables and perform RFE
rfe = RFE(model,n_features_to_select=3,step=1)
#Do RFE recursion
fit = rfe.fit(x_smo, y_smo)
#Print the optimal number of feature variables
print(fit.n_features_)
#Print the optimal feature variable selected
print( fit.support_)
#Feature elimination sort
print(fit.ranking_)

# %% [code]
#Optimal feature
model = LinearSVC()
x_1 = rfe.transform(x_smo)
score = cross_val_score(model,x_1,y,cv=9).mean()
print(score)

# %% [code]
#Optimal number of features selection
model = LinearSVC() #Set the algorithm
score = []
for i in range(1,13):
    x_ = RFE(model,n_features_to_select=i,step=1).fit_transform(x_smo,y_smo)
    once = cross_val_score(model,x_,y_smo,cv=9).mean()
    score.append(once)
print(max(score),(score.index(max(score))*1)+1)
print(score)
plt.figure(figsize=[20,5])
plt.plot(range(1,13),score)
plt.xticks(range(1,13))
plt.xticks(fontsize=20)
plt.yticks(fontsize=20)
plt.show()

# %% [markdown]
Choose from 7 features:

# %% [code]
#Set the algorithm
model = LinearSVC()
#Select the 7 best feature variables and perform RFE
rfe = RFE(model,n_features_to_select=7,step=1)
#Do RFE recursion
fit = rfe.fit(x_smo, y_smo)
#Print the optimal number of feature variables
print(fit.n_features_)
#Print the optimal feature variable selected
print( fit.support_)
#Feature elimination sort
print(fit.ranking_)

# %% [markdown]
Choose 1,2,3,4,5,6,10

# %% [markdown]
# 5.Build Combination Models

# %% [markdown]
## （1）Lasso
2,6,7,8,10

# %% [code]
xx = x_smo
yy = y_smo
data1 = pd.DataFrame()
data1['pelvic_tilt'] = xx['pelvic_tilt']
data1['degree_spondylolisthesis'] = xx['degree_spondylolisthesis']
data1['pelvic_slope'] = xx['pelvic_slope']
data1['direct_tilt'] = xx['direct_tilt']
data1['cervical_tilt'] = xx['cervical_tilt']
data1['class_att'] = yy
data1.head()

# %% [code]
y1=data1.class_att.values
x1=data1.drop(["class_att"],axis=1)

##5 times 10 fold cross validation
kf = RepeatedKFold(n_splits=10, n_repeats=5, random_state=0)

# %% [code]
#Logistic
print("---------------Logistic---------------")
lr=LogisticRegression()
#Calculation of evaluation index
acc = cross_val_score(lr, x1, y1, cv=kf, scoring='accuracy')  
recall = cross_val_score(lr, x1, y1, cv=kf, scoring='recall')  
f1 = cross_val_score(lr, x1, y1, cv=kf, scoring='f1') 
auc = cross_val_score(lr, x1, y1, cv=kf, scoring='roc_auc')  
scores = cross_val_score(lr, x1, y1, cv=kf)  
#Output evaluation index
print('Mean Accuracy: %.4f' % mean(acc))
print('Mean Recall: %.4f' % mean(recall))
print('Mean F1-score: %.4f' % mean(f1))
print('Mean AUC: %.4f' % mean(auc))
print('Mean scores: %.4f' % mean(scores))

#Support Vector Machines(SVM)
print("---------------SVM---------------")
svm=SVC(random_state=42)
#Calculation of evaluation index
acc = cross_val_score(svm, x1, y1, cv=kf, scoring='accuracy')  
recall = cross_val_score(svm, x1, y1, cv=kf, scoring='recall')  
f1 = cross_val_score(svm, x1, y1, cv=kf, scoring='f1')
auc = cross_val_score(svm, x1, y1, cv=kf, scoring='roc_auc')  
scores = cross_val_score(svm, x1, y1, cv=kf)  
#Output evaluation index
print('Mean Accuracy: %.4f' % mean(acc))
print('Mean Recall: %.4f' % mean(recall))
print('Mean F1-score: %.4f' % mean(f1))
print('Mean AUC: %.4f' % mean(auc))
print('Mean scores: %.4f' % mean(scores))

#Naive Bayes(NB)
print("---------------NB---------------")
nb=GaussianNB()
#Calculation of evaluation index
acc = cross_val_score(nb, x1, y1, cv=kf, scoring='accuracy')  
recall = cross_val_score(nb, x1, y1, cv=kf, scoring='recall')  
f1 = cross_val_score(nb, x1, y1, cv=kf, scoring='f1') 
auc = cross_val_score(nb, x1, y1, cv=kf, scoring='roc_auc')  
scores = cross_val_score(nb, x1, y1, cv=kf)  
#Output evaluation index
print('Mean Accuracy: %.4f' % mean(acc))
print('Mean Recall: %.4f' % mean(recall))
print('Mean F1-score: %.4f' % mean(f1))
print('Mean AUC: %.4f' % mean(auc))
print('Mean scores: %.4f' % mean(scores))

#Decision Tree(DT)
print("---------------DT---------------")
df=DecisionTreeClassifier(random_state=42)
#Calculation of evaluation index
acc = cross_val_score(df, x1, y1, cv=kf, scoring='accuracy') 
recall = cross_val_score(df, x1, y1, cv=kf, scoring='recall')  
f1 = cross_val_score(df, x1, y1, cv=kf, scoring='f1') 
auc = cross_val_score(df, x1, y1, cv=kf, scoring='roc_auc') 
scores = cross_val_score(df, x1, y1, cv=kf)  
#Output evaluation index
print('Mean Accuracy: %.4f' % mean(acc))
print('Mean Recall: %.4f' % mean(recall))
print('Mean F1-score: %.4f' % mean(f1))
print('Mean AUC: %.4f' % mean(auc))
print('Mean scores: %.4f' % mean(scores))

#Random Forest(RF)
print("---------------RF---------------")
rf=RandomForestClassifier(n_estimators=100, random_state=42)
#Calculation of evaluation index
acc = cross_val_score(rf, x1, y1, cv=kf, scoring='accuracy')  
recall = cross_val_score(rf, x1, y1, cv=kf, scoring='recall')  
f1 = cross_val_score(rf, x1, y1, cv=kf, scoring='f1') 
auc = cross_val_score(rf, x1, y1, cv=kf, scoring='roc_auc') 
scores = cross_val_score(rf, x1, y1, cv=kf)  
#Output evaluation index
print('Mean Accuracy: %.4f' % mean(acc))
print('Mean Recall: %.4f' % mean(recall))
print('Mean F1-score: %.4f' % mean(f1))
print('Mean AUC: %.4f' % mean(auc))
print('Mean scores: %.4f' % mean(scores))

#Gradient Boosting Decision Tree(GBDT)
print("---------------GBDT---------------")
gbdt = GradientBoostingClassifier(n_estimators=100, learning_rate=0.1,max_depth=4, random_state=10)
#Calculation of evaluation index
acc = cross_val_score(gbdt, x1, y1, cv=kf, scoring='accuracy')  
recall = cross_val_score(gbdt, x1, y1, cv=kf, scoring='recall') 
f1 = cross_val_score(gbdt, x1, y1, cv=kf, scoring='f1') 
auc = cross_val_score(gbdt, x1, y1, cv=kf, scoring='roc_auc')  
scores = cross_val_score(gbdt, x1, y1, cv=kf)  
#Output evaluation index
print('Mean Accuracy: %.4f' % mean(acc))
print('Mean Recall: %.4f' % mean(recall))
print('Mean F1-score: %.4f' % mean(f1))
print('Mean AUC: %.4f' % mean(auc))
print('Mean scores: %.4f' % mean(scores))


# %% [code]
X_train,X_test,y_train,y_test = train_test_split(x1,y1,test_size=0.3,random_state=420)
#Extreme Gradient Boosting(XGBoost)
print("---------------XGBoost---------------")
dtrain = xgb.DMatrix(X_train,label=y_train)
dtest = xgb.DMatrix(X_test)
#Set parameters
param1 = {'silent':True, 'learning_rate': 0.1, 'n_estimators': 60, 'max_depth': 3, 'min_child_weight': 1, 'seed': 0,
          'subsample': 0.8, 'colsample_bytree': 0.7, 'gamma': 0.6, 'reg_alpha': 0.05, 'reg_lambda': 2}
watchlist = [(dtrain,'train')]
bst=xgb.train(param1,dtrain,num_boost_round=200,evals=watchlist)
ypred=bst.predict(dtest)
#Set the threshold and output some evaluation indicators
y_pred = (ypred >= 0.5)*1
#Output evaluation index
print('Accuracy: %.4f' % metrics.accuracy_score(y_test,y_pred))
print('Recall: %.4f' % metrics.recall_score(y_test,y_pred))
print('F1-score: %.4f' % metrics.f1_score(y_test,y_pred))
print('AUC: %.4f' % metrics.roc_auc_score(y_test,y_pred))


# %% [markdown]
## （2）ETs
1,2,3,4,5,6

# %% [code]
data2 = pd.DataFrame()
data2['pelvic_incidence'] = xx['pelvic_incidence']
data2['pelvic_tilt'] = xx['pelvic_tilt']
data2['lumbar_lordosis_angle'] = xx['lumbar_lordosis_angle']
data2['sacral_slope'] = xx['sacral_slope']
data2['pelvic_radius'] = xx['pelvic_radius']
data2['degree_spondylolisthesis'] = xx['degree_spondylolisthesis']
data2['class_att'] = yy
data2.head()

# %% [code]
y2=data2.class_att.values
x2=data2.drop(["class_att"],axis=1)

##5 times 10 fold cross validation
kf = RepeatedKFold(n_splits=10, n_repeats=5, random_state=0)

# %% [code]
#Logistic
print("---------------Logistic---------------")
lr=LogisticRegression()
#Calculation of evaluation index
acc = cross_val_score(lr, x2, y2, cv=kf, scoring='accuracy')  
recall = cross_val_score(lr, x2, y2, cv=kf, scoring='recall')  
f1 = cross_val_score(lr, x2, y2, cv=kf, scoring='f1')  
auc = cross_val_score(lr, x2, y2, cv=kf, scoring='roc_auc')  
scores = cross_val_score(lr, x2, y2, cv=kf)  
#Output evaluation index
print('Mean Accuracy: %.4f' % mean(acc))
print('Mean Recall: %.4f' % mean(recall))
print('Mean F1-score: %.4f' % mean(f1))
print('Mean AUC: %.4f' % mean(auc))
print('Mean scores: %.4f' % mean(scores))

#Support Vector Machines(SVM)
print("---------------SVM---------------")
svm=SVC(random_state=42)
#Calculation of evaluation index
acc = cross_val_score(svm, x2, y2, cv=kf, scoring='accuracy') 
recall = cross_val_score(svm, x2, y2, cv=kf, scoring='recall')  
f1 = cross_val_score(svm, x2, y2, cv=kf, scoring='f1')  
auc = cross_val_score(svm, x2, y2, cv=kf, scoring='roc_auc')  
scores = cross_val_score(svm, x2, y2, cv=kf)  
#Output evaluation index
print('Mean Accuracy: %.4f' % mean(acc))
print('Mean Recall: %.4f' % mean(recall))
print('Mean F1-score: %.4f' % mean(f1))
print('Mean AUC: %.4f' % mean(auc))
print('Mean scores: %.4f' % mean(scores))

#Naive Bayes(NB)
print("---------------NB---------------")
nb=GaussianNB()
#Calculation of evaluation index
acc = cross_val_score(nb, x2, y2, cv=kf, scoring='accuracy')  
recall = cross_val_score(nb, x2, y2, cv=kf, scoring='recall')  
f1 = cross_val_score(nb, x2, y2, cv=kf, scoring='f1')  
auc = cross_val_score(nb, x2, y2, cv=kf, scoring='roc_auc')  
scores = cross_val_score(nb, x2, y2, cv=kf)  
#Output evaluation index
print('Mean Accuracy: %.4f' % mean(acc))
print('Mean Recall: %.4f' % mean(recall))
print('Mean F1-score: %.4f' % mean(f1))
print('Mean AUC: %.4f' % mean(auc))
print('Mean scores: %.4f' % mean(scores))

#Decision Tree(DT)
print("---------------DT---------------")
df=DecisionTreeClassifier(random_state=42)
#Calculation of evaluation index
acc = cross_val_score(df, x2, y2, cv=kf, scoring='accuracy')  
recall = cross_val_score(df, x2, y2, cv=kf, scoring='recall')  
f1 = cross_val_score(df, x2, y2, cv=kf, scoring='f1')  
auc = cross_val_score(df, x2, y2, cv=kf, scoring='roc_auc')  
scores = cross_val_score(df, x2, y2, cv=kf)  
#Output evaluation index
print('Mean Accuracy: %.4f' % mean(acc))
print('Mean Recall: %.4f' % mean(recall))
print('Mean F1-score: %.4f' % mean(f1))
print('Mean AUC: %.4f' % mean(auc))
print('Mean scores: %.4f' % mean(scores))

#Random Forest(RF)
print("---------------RF---------------")
rf=RandomForestClassifier(n_estimators=100, random_state=42)
#Calculation of evaluation index
acc = cross_val_score(rf, x2, y2, cv=kf, scoring='accuracy')  
recall = cross_val_score(rf, x2, y2, cv=kf, scoring='recall')  
f1 = cross_val_score(rf, x2, y2, cv=kf, scoring='f1')  
auc = cross_val_score(rf, x2, y2, cv=kf, scoring='roc_auc')  
scores = cross_val_score(rf, x2, y2, cv=kf)  
#Output evaluation index
print('Mean Accuracy: %.4f' % mean(acc))
print('Mean Recall: %.4f' % mean(recall))
print('Mean F1-score: %.4f' % mean(f1))
print('Mean AUC: %.4f' % mean(auc))
print('Mean scores: %.4f' % mean(scores))

#Gradient Boosting Decision Tree(GBDT)
print("---------------GBDT---------------")
gbdt = GradientBoostingClassifier(n_estimators=100, learning_rate=0.1,max_depth=4, random_state=10)
#Calculation of evaluation index
acc = cross_val_score(gbdt, x2, y2, cv=kf, scoring='accuracy')  
recall = cross_val_score(gbdt, x2, y2, cv=kf, scoring='recall')  
f1 = cross_val_score(gbdt, x2, y2, cv=kf, scoring='f1')  
auc = cross_val_score(gbdt, x2, y2, cv=kf, scoring='roc_auc') 
scores = cross_val_score(gbdt, x2, y2, cv=kf)  
#Output evaluation index
print('Mean Accuracy: %.4f' % mean(acc))
print('Mean Recall: %.4f' % mean(recall))
print('Mean F1-score: %.4f' % mean(f1))
print('Mean AUC: %.4f' % mean(auc))
print('Mean scores: %.4f' % mean(scores))


# %% [code]
X_train,X_test,y_train,y_test = train_test_split(x2,y2,test_size=0.3,random_state=420)
#Extreme Gradient Boosting(XGBoost)
print("---------------XGBoost---------------")
dtrain = xgb.DMatrix(X_train,label=y_train)
dtest = xgb.DMatrix(X_test)
#Set parameters
param1 = {'silent':True, 'learning_rate': 0.1, 'n_estimators': 60, 'max_depth': 3, 'min_child_weight': 1, 'seed': 0,
                'subsample': 0.8, 'colsample_bytree': 0.7, 'gamma': 0.6, 'reg_alpha': 0.05, 'reg_lambda': 2}
watchlist = [(dtrain,'train')]
bst=xgb.train(param1,dtrain,num_boost_round=200,evals=watchlist)
ypred=bst.predict(dtest)
#Set the threshold and output some evaluation indicators
y_pred = (ypred >= 0.5)*1
#Output evaluation index
print('Accuracy: %.4f' % metrics.accuracy_score(y_test,y_pred))
print('Recall: %.4f' % metrics.recall_score(y_test,y_pred))
print('F1-score: %.4f' % metrics.f1_score(y_test,y_pred))
print('AUC: %.4f' % metrics.roc_auc_score(y_test,y_pred))

# %% [code]


# %% [markdown]
## （3）RFE
1,2,3,4,5,6,10

# %% [code]
data3 = pd.DataFrame()
data3['pelvic_incidence'] = xx['pelvic_incidence']
data3['pelvic_tilt'] = xx['pelvic_tilt']
data3['lumbar_lordosis_angle'] = xx['lumbar_lordosis_angle']
data3['sacral_slope'] = xx['sacral_slope']
data3['pelvic_radius'] = xx['pelvic_radius']
data3['degree_spondylolisthesis'] = xx['degree_spondylolisthesis']
data3['cervical_tilt'] = xx['cervical_tilt']
data3['class_att'] = yy
data3.head()

# %% [code]
y3=data3.class_att.values
x3=data3.drop(["class_att"],axis=1)

##5 times 10 fold cross validation
kf = RepeatedKFold(n_splits=10, n_repeats=5, random_state=0) 

# %% [code]
#Logistic
print("---------------Logistic---------------")
lr=LogisticRegression()
#Calculation of evaluation index
acc = cross_val_score(lr, x3, y3, cv=kf, scoring='accuracy') 
recall = cross_val_score(lr, x3, y3, cv=kf, scoring='recall') 
f1 = cross_val_score(lr, x3, y3, cv=kf, scoring='f1') 
auc = cross_val_score(lr, x3, y3, cv=kf, scoring='roc_auc') 
scores = cross_val_score(lr, x3, y3, cv=kf)  
#Output evaluation index
print('Mean Accuracy: %.4f' % mean(acc))
print('Mean Recall: %.4f' % mean(recall))
print('Mean F1-score: %.4f' % mean(f1))
print('Mean AUC: %.4f' % mean(auc))
print('Mean scores: %.4f' % mean(scores))

#Support Vector Machines(SVM)
print("---------------SVM---------------")
svm=SVC(random_state=42)
#Calculation of evaluation index
acc = cross_val_score(svm, x3, y3, cv=kf, scoring='accuracy')  
recall = cross_val_score(svm, x3, y3, cv=kf, scoring='recall') 
f1 = cross_val_score(svm, x3, y3, cv=kf, scoring='f1') 
auc = cross_val_score(svm, x3, y3, cv=kf, scoring='roc_auc') 
scores = cross_val_score(svm, x3, y3, cv=kf)  
#Output evaluation index
print('Mean Accuracy: %.4f' % mean(acc))
print('Mean Recall: %.4f' % mean(recall))
print('Mean F1-score: %.4f' % mean(f1))
print('Mean AUC: %.4f' % mean(auc))
print('Mean scores: %.4f' % mean(scores))

#Naive Bayes(NB)
print("---------------NB---------------")
nb=GaussianNB()
#Calculation of evaluation index
acc = cross_val_score(nb, x3, y3, cv=kf, scoring='accuracy')  
recall = cross_val_score(nb, x3, y3, cv=kf, scoring='recall')  
f1 = cross_val_score(nb, x3, y3, cv=kf, scoring='f1') 
auc = cross_val_score(nb, x3, y3, cv=kf, scoring='roc_auc')  
scores = cross_val_score(nb, x3, y3, cv=kf)  
#Output evaluation index
print('Mean Accuracy: %.4f' % mean(acc))
print('Mean Recall: %.4f' % mean(recall))
print('Mean F1-score: %.4f' % mean(f1))
print('Mean AUC: %.4f' % mean(auc))
print('Mean scores: %.4f' % mean(scores))

#Decision Tree(DT)
print("---------------DT---------------")
df=DecisionTreeClassifier(random_state=42)
#Calculation of evaluation index
acc = cross_val_score(df, x3, y3, cv=kf, scoring='accuracy')  
recall = cross_val_score(df, x3, y3, cv=kf, scoring='recall')  
f1 = cross_val_score(df, x3, y3, cv=kf, scoring='f1') 
auc = cross_val_score(df, x3, y3, cv=kf, scoring='roc_auc') 
scores = cross_val_score(df, x3, y3, cv=kf) 
#Output evaluation index
print('Mean Accuracy: %.4f' % mean(acc))
print('Mean Recall: %.4f' % mean(recall))
print('Mean F1-score: %.4f' % mean(f1))
print('Mean AUC: %.4f' % mean(auc))
print('Mean scores: %.4f' % mean(scores))

#Random Forest(RF)
print("---------------RF---------------")
rf=RandomForestClassifier(n_estimators=100, random_state=42)
#Calculation of evaluation index
acc = cross_val_score(rf, x3, y3, cv=kf, scoring='accuracy')  
recall = cross_val_score(rf, x3, y3, cv=kf, scoring='recall')  
f1 = cross_val_score(rf, x3, y3, cv=kf, scoring='f1')  
auc = cross_val_score(rf, x3, y3, cv=kf, scoring='roc_auc')  
scores = cross_val_score(rf, x3, y3, cv=kf) 
#Output evaluation index
print('Mean Accuracy: %.4f' % mean(acc))
print('Mean Recall: %.4f' % mean(recall))
print('Mean F1-score: %.4f' % mean(f1))
print('Mean AUC: %.4f' % mean(auc))
print('Mean scores: %.4f' % mean(scores))

#Gradient Boosting Decision Tree(GBDT)
print("---------------GBDT---------------")
gbdt = GradientBoostingClassifier(n_estimators=100, learning_rate=0.1,max_depth=4, random_state=10)
#Calculation of evaluation index
acc = cross_val_score(gbdt, x3, y3, cv=kf, scoring='accuracy')
recall = cross_val_score(gbdt, x3, y3, cv=kf, scoring='recall') 
f1 = cross_val_score(gbdt, x3, y3, cv=kf, scoring='f1')  
auc = cross_val_score(gbdt, x3, y3, cv=kf, scoring='roc_auc')
scores = cross_val_score(gbdt, x3, y3, cv=kf)  
#Output evaluation index
print('Mean Accuracy: %.4f' % mean(acc))
print('Mean Recall: %.4f' % mean(recall))
print('Mean F1-score: %.4f' % mean(f1))
print('Mean AUC: %.4f' % mean(auc))
print('Mean scores: %.4f' % mean(scores))


# %% [code]
X_train,X_test,y_train,y_test = train_test_split(x3,y3,test_size=0.3,random_state=420)
#Extreme Gradient Boosting(XGBoost)
print("---------------XGBoost---------------")
dtrain = xgb.DMatrix(X_train,label=y_train)
dtest = xgb.DMatrix(X_test)
#Set parameters
param1 = {'silent':True, 'learning_rate': 0.1, 'n_estimators': 60, 'max_depth': 3, 'min_child_weight': 1, 'seed': 0,
                'subsample': 0.8, 'colsample_bytree': 0.7, 'gamma': 0.6, 'reg_alpha': 0.05, 'reg_lambda': 2}
watchlist = [(dtrain,'train')]
bst=xgb.train(param1,dtrain,num_boost_round=200,evals=watchlist)
ypred=bst.predict(dtest)
#Set the threshold and output some evaluation indicators
y_pred = (ypred >= 0.5)*1
#Output evaluation index
print('Accuracy: %.4f' % metrics.accuracy_score(y_test,y_pred))
print('Recall: %.4f' % metrics.recall_score(y_test,y_pred))
print('Precision: %.4f' % metrics.precision_score(y_test,y_pred))
print('F1-score: %.4f' % metrics.f1_score(y_test,y_pred))
print('AUC: %.4f' % metrics.roc_auc_score(y_test,y_pred))

# %% [markdown]
# 6.Feature Importance Ranking

# %% [code]
from numpy import loadtxt
from xgboost import XGBClassifier
from xgboost import plot_importance
from matplotlib import pyplot

# %% [code]
#Use data3, which is the data filtered by RFE
y=data3.class_att.values
x=data3.drop(["class_att"],axis=1)
x_train,x_test,y_train,y_test=train_test_split(x,y,test_size=0.3,random_state=43)

#Fit model no training data
model = XGBClassifier()
model.fit(x, y)
y_pred = model.predict(x_test)

#Resize the figure
params = {
    'figure.figsize': '10, 8'
}
plt.rcParams.update(params)

plt.figure(figsize=(12,10))
xgb_importance = model.feature_importances_
index = data3.drop(['class_att'], axis=1).columns
xgb_feature_importance = pd.DataFrame(xgb_importance.T, index=index,columns=['score']).sort_values(by='score', ascending=True)
#Horizontal bar graph drawing
xgb_feature_importance.plot(kind='barh',legend=False,width=0.7)
plt.xticks(fontsize=15)
plt.yticks(fontsize=15)
plt.ylabel('')
plt.xlabel('F-Score',fontsize=18)
#plt.title('SMOTEENN-RFE-XGBoost Feature Importance',fontsize=17)
plt.show()

# %% [code]
