# Supplementary material for: Classification and prediction of spinal disease based on the SMOTE-RFE-XGBoost model
Source: PeerJ Comput Sci. 2023 Mar 10;9:e1280. doi: 10.7717/peerj-cs.1280 (PMC10280425; doi:10.7717/peerj-cs.1280)
Supplement: Supplemental Information 1 [file peerj-cs-09-1280-s001.zip › data.xlsx]

## Sheet: Dataset_spine
pelvic_incidence	pelvic_tilt	lumbar_lordosis_angle	sacral_slope	pelvic_radius	degree_spondylolisthesis	pelvic_slope	direct_tilt	thoracic_slope	cervical_tilt	sacrum_angle	scoliosis_slope	Class_att
63.0278	22.5526	39.6091	40.4752	98.6729	-0.2544	0.744503	12.5661	14.5386	15.3047	-28.6585	43.5123	Abnormal
39.057	10.061	25.0154	28.996	114.405	4.56426	0.415186	12.8874	17.5323	16.7849	-25.5306	16.1102	Abnormal
68.832	22.2185	50.0922	46.6135	105.985	-3.53032	0.474889	26.8343	17.4861	16.659	-29.0319	19.2221	Abnormal
69.297	24.6529	44.3112	44.6441	101.868	11.2115	0.369345	23.5603	12.7074	11.4245	-30.4702	18.8329	Abnormal
49.7129	9.65207	28.3174	40.0608	108.169	7.9185	0.54336	35.494	15.9546	8.87237	-16.3784	24.9171	Abnormal
40.2502	13.9219	25.1249	26.3283	130.328	2.23065	0.789993	29.323	12.0036	10.4046	-1.51221	9.6548	Abnormal
53.4329	15.8643	37.1659	37.5686	120.568	5.98855	0.19892	13.8514	10.7146	11.3783	-20.5104	25.9477	Abnormal
45.3668	10.7556	29.0383	34.6111	117.27	-10.6759	0.131973	28.8165	7.7676	7.60961	-25.1115	26.3543	Abnormal
43.7902	13.5338	42.6908	30.2564	125.003	13.289	0.190408	22.7085	11.4234	10.5919	-20.0201	40.0276	Abnormal
36.6864	5.01088	41.9488	31.6755	84.2414	0.664437	0.3677	26.2011	8.738	14.9142	-1.7021	21.432	Abnormal
49.7066	13.041	31.3345	36.6656	108.648	-7.82599	0.68801	31.3502	16.5097	15.1765	-0.502127	18.3437	Abnormal
31.2324	17.7158	15.5	13.5166	120.055	0.499751	0.608343	21.4356	9.2589	14.7641	-21.7246	36.4449	Abnormal
48.9156	19.9646	40.2638	28.951	119.321	8.02889	0.139478	32.7916	7.2049	8.61882	-1.21554	27.3713	Abnormal
53.5722	20.4608	33.1	33.1113	110.967	7.0448	0.081931	15.058	12.8127	12.0011	-1.73412	15.6205	Abnormal
57.3002	24.1889	47	33.1113	116.807	5.76695	0.416722	16.5158	18.6222	8.51898	-33.4413	13.2498	Abnormal
44.3189	12.538	36.0988	31.7809	124.116	5.41583	0.664041	9.5021	19.1756	7.25707	-32.8939	19.5695	Abnormal
63.835	20.3625	54.5524	43.4725	112.309	-0.622527	0.560675	10.769	16.8116	11.4134	2.676	17.3859	Abnormal
31.276	3.14467	32.563	28.1313	129.011	3.62302	0.534481	31.1641	18.6089	8.4402	4.48242	24.6513	Abnormal
38.6979	13.4447	31	25.2532	123.159	1.42919	0.306581	28.3015	17.9575	14.7542	-14.2527	24.9361	Abnormal
41.73	12.2541	30.1226	29.4759	116.586	-1.2444	0.468526	28.5598	12.4637	14.1961	-20.3925	33.0265	Abnormal
43.9228	14.178	37.8325	29.7449	134.461	6.45165	0.280446	12.4719	16.8965	10.3266	-4.98667	22.4667	Abnormal
54.9194	21.0623	42.2	33.8571	125.213	2.43256	0.175245	23.0791	14.2195	14.142	3.78039	24.9278	Abnormal
63.0736	24.4138	54	38.6598	106.424	15.7797	0.666388	11.9696	17.6891	7.63771	-14.1836	44.2338	Abnormal
45.5408	13.0696	30.2983	32.4712	117.981	-4.98713	0.56745	23.8889	9.1019	7.70987	-19.379	20.3649	Abnormal
36.1257	22.7588	29	13.3669	115.577	-3.23756	0.126474	25.6206	15.7438	11.5561	-18.1089	24.1151	Abnormal
54.1249	26.6505	35.3297	27.4744	121.447	1.5712	0.928688	14.6686	13.57	16.1295	-17.6304	28.1902	Abnormal
26.1479	10.7595	14	15.3885	125.203	-10.0931	0.391971	9.871	8.6406	15.7805	-19.6502	43.955	Abnormal
43.581	16.5089	47	27.0721	109.272	8.99282	0.594176	30.4577	17.97	10.7936	-25.1808	18.3196	Abnormal
44.551	21.9311	26.7859	22.6199	111.073	2.65232	0.527891	32.4275	10.2244	11.7132	-28.5061	28.047	Abnormal
66.8792	24.892	49.2786	41.9872	113.477	-2.00589	0.677268	12.4271	8.2495	7.58784	-3.96339	27.3587	Abnormal
50.8193	15.4022	42.5289	35.4171	112.193	10.8696	0.678987	7.1103	7.2481	9.94785	-17.3792	14.7187	Abnormal
46.3903	11.079	32.1366	35.3112	98.7745	6.38683	0.0648725	14.2826	7.4515	7.30184	-24.3608	28.2366	Abnormal
44.9367	17.4438	27.7806	27.4928	117.98	5.56962	0.816748	27.5218	13.8357	13.5472	-2.92559	36.0452	Abnormal
38.6633	12.9864	40	25.6768	124.914	2.70301	0.815941	30.2045	7.5284	9.28229	-2.81775	31.5193	Abnormal
59.5955	31.9982	46.5603	27.5973	119.33	1.47429	0.477088	8.6051	8.3058	8.537	-0.029028	40.5823	Abnormal
31.4842	7.82622	24.2848	23.658	113.833	4.39308	0.713153	9.7107	8.1003	11.8555	-26.6504	12.6599	Abnormal
32.091	6.98938	35.9982	25.1016	132.265	6.41343	0.872719	24.4626	11.6395	11.0045	-16.4073	38.8912	Abnormal
35.7035	19.4433	20.7	16.2602	137.541	-0.26349	0.882807	32.5864	12.7274	9.53575	-14.6956	38.7458	Abnormal
55.8433	28.8474	47.6905	26.9958	123.312	2.81243	0.142325	12.6634	8.855	10.5519	-16.4047	15.2954	Abnormal
52.4194	19.0116	35.8727	33.4078	116.56	1.69471	0.0591064	30.0191	18.9113	16.6473	-26.3286	39.2753	Abnormal
35.4924	11.7017	15.5904	23.7908	106.939	-3.46036	0.743812	15.3987	9.3239	16.7164	-2.48886	20.0076	Abnormal
46.4421	8.39504	29.0372	38.047	115.481	2.04548	0.806911	27.8754	12.2285	9.55731	-22.3581	14.3317	Abnormal
53.8548	19.2306	32.7791	34.6242	121.671	5.32984	0.417637	9.3514	11.5243	12.377	-24.1996	11.3375	Abnormal
66.2854	26.3278	47.5	39.9575	121.22	-0.799624	0.647626	9.0466	10.2636	13.5035	1.13808	34.3683	Abnormal
56.0302	16.2979	62.2753	39.7323	114.023	-2.32568	0.0729012	24.861	12.2345	14.1644	-30.0358	22.4654	Abnormal
50.9124	23.0152	47	27.8973	117.422	-2.5267	0.319205	30.6389	18.6181	15.559	2.53704	9.431	Abnormal
48.3326	22.2278	36.182	26.1049	117.385	6.48171	0.0622768	23.5538	11.0942	13.1507	-4.20028	20.0348	Abnormal
41.3525	16.5774	30.7062	24.7751	113.267	-4.49796	0.98225	29.2557	16.7065	16.3875	-3.49436	14.5269	Abnormal
40.5574	17.9778	34	22.5796	121.046	-1.53738	0.0119711	31.6694	8.2526	7.88212	-9.56787	11.9238	Abnormal
41.7677	17.8994	20.0309	23.8683	118.363	2.06296	0.371351	21.1136	7.1646	9.82029	-6.84191	11.6156	Abnormal
55.2859	20.4401	34	34.8457	115.877	3.55837	0.680655	16.711	15.9714	14.3763	4.77951	43.261	Abnormal
74.4336	41.5573	27.7	32.8763	107.949	5.00009	0.606768	32.6283	9.8062	11.6214	-10.0283	9.3141	Abnormal
50.2097	29.7601	36.104	20.4495	128.293	5.74061	0.0311392	36.1431	13.9907	12.9097	-30.4305	31.6999	Abnormal
30.1499	11.9174	34	18.2325	112.684	11.4632	0.659772	12.0969	10.7071	16.1848	-4.76391	26.8917	Abnormal
41.1717	17.3212	33.4694	23.8505	116.378	-9.56925	0.302179	9.2518	12.8432	8.09991	-17.4012	22.8036	Abnormal
47.6577	13.2774	36.68	34.3803	98.2498	6.27301	0.972556	18.2046	16.9817	12.3272	-26.3752	14.1334	Abnormal
43.3496	7.46747	28.0655	35.8821	112.776	5.75328	0.592034	14.3377	14.2176	9.64034	-12.4808	13.0244	Abnormal
46.8558	15.3515	38	31.5043	116.251	1.66271	0.121465	30.283	14.6233	8.75046	4.33437	16.8302	Abnormal
43.2032	19.6631	35	23.54	124.846	-2.91908	0.0167471	26.8235	16.2905	14.7613	-24.2942	23.8843	Abnormal
48.1092	14.9307	35.5647	33.1785	124.056	7.9479	0.623275	33.5947	14.1761	15.869	2.50245	23.0762	Abnormal
74.3777	32.0531	78.772	42.3246	143.561	56.1259	0.159378	35.9529	15.3975	11.7117	-18.6283	22.5623	Abnormal
89.6806	32.7044	83.1307	56.9761	129.955	92.0273	0.527584	26.3756	18.6012	16.096	-18.7013	35.8729	Abnormal
44.5291	9.43323	52	35.0958	134.712	29.1066	0.116627	22.0548	13.7595	16.7791	-7.14647	13.5143	Abnormal
77.6906	21.3806	64.4294	56.3099	114.819	26.9318	0.0462258	24.5548	15.3209	11.109	-23.2791	16.1132	Abnormal
76.1472	21.9362	82.9615	54.211	123.932	10.432	0.252796	21.5934	7.8098	11.0709	-34.8977	43.1487	Abnormal
83.933	41.2863	62	42.6467	115.012	26.5881	0.614767	8.8345	7.2405	9.79573	-20.1307	22.4032	Abnormal
78.4917	22.1818	60	56.3099	118.53	27.3832	0.00848556	7.5647	12.6737	8.03422	-22.0376	32.0972	Abnormal
75.6497	19.3398	64.1487	56.3099	95.9036	69.5513	0.687092	24.1004	13.3444	15.756	-0.550516	18.2915	Abnormal
72.0763	18.9462	51	53.1301	114.213	1.01004	0.0846213	12.6031	9.6504	10.8758	-16.9186	14.0322	Abnormal
58.5995	-0.261499	51.5	58.861	102.043	28.0597	0.356359	11.4299	15.3124	15.0644	-8.39393	30.7765	Abnormal
72.5607	17.3852	52	55.1755	119.194	32.1085	0.267292	26.9716	18.3111	13.6743	-19.605	22.759	Abnormal
86.9008	32.9282	47.7943	53.9726	135.075	101.719	0.459674	25.0986	8.7655	8.9351	-21.319	12.8518	Abnormal
84.9741	33.0212	60.8599	51.953	125.66	74.3334	0.600116	25.6364	17.7501	7.886	4.44257	13.4605	Abnormal
55.5122	20.0952	44	35.4171	122.649	34.5529	0.672041	35.0909	8.6569	14.3584	-33.9909	25.5218	Abnormal
72.2223	23.0777	91	49.1446	137.737	56.8041	0.826532	32.3379	7.4437	16.4413	-9.48762	9.6867	Abnormal
70.2215	39.8227	68.1184	30.3987	148.526	145.378	0.946611	10.384	9.5742	11.2235	4.64163	9.8472	Abnormal
86.7536	36.043	69.221	50.7106	139.415	110.861	0.640488	16.5571	17.3635	12.7013	-15.0885	7.0079	Abnormal
58.7825	7.66704	53.3389	51.1155	98.5012	51.5841	0.0603908	26.0645	11.7696	9.99732	-0.622813	24.3675	Abnormal
67.4125	17.4428	60.1446	49.9697	111.124	33.1576	0.855643	18.9972	12.8779	11.8226	-14.5501	42.2698	Abnormal
47.7447	12.0894	39	35.6553	117.512	21.6824	0.652597	23.2067	14.7577	8.43155	-33.3387	22.7226	Abnormal
77.1066	30.47	69.4806	46.6366	112.152	70.7591	0.156503	10.849	13.2216	11.5513	-1.86065	18.6033	Abnormal
74.0055	21.1224	57.3795	52.8831	120.206	74.5552	0.406965	10.5895	12.5946	15.8746	-10.6247	31.9699	Abnormal
88.6239	29.0895	47.5643	59.5345	121.765	51.8059	0.770614	13.1962	13.659	15.2716	-4.20895	32.934	Abnormal
81.1041	24.7942	77.887	56.3099	151.84	65.2146	0.972006	10.5715	11.2339	13.2951	-12.1392	11.8487	Abnormal
76.326	42.3962	57.2	33.9298	124.267	50.1275	0.583098	33.1635	8.383	13.7575	-32.1063	18.6868	Abnormal
45.4437	9.90607	45	35.5377	163.071	20.3153	0.345235	31.8795	15.0011	15.8931	-10.7505	22.7075	Abnormal
59.7853	17.8793	59.2065	41.9059	119.319	22.1239	0.374706	23.3173	15.0648	8.89121	-32.2486	40.3949	Abnormal
44.9141	10.219	44.6309	34.6952	130.076	37.3645	0.690088	18.0873	18.1846	15.624	-22.6707	37.0558	Abnormal
56.6058	16.8002	42	39.8056	127.295	24.0186	0.793169	19.5456	8.7779	16.4031	-35.2874	31.6243	Abnormal
71.1868	23.8962	43.6967	47.2906	119.865	27.284	0.402241	9.1296	16.7172	7.0306	-4.66744	14.5344	Abnormal
81.656	28.7489	58.2328	52.9072	114.77	30.6091	0.832811	23.1811	11.2491	11.6902	-25.0111	21.918	Abnormal
70.9527	20.1599	62.8591	50.7928	116.178	32.5223	0.0548429	7.3173	16.3676	12.2136	-5.09134	17.2601	Abnormal
85.3523	15.8449	71.6687	69.5074	124.42	76.0206	0.046939	26.0497	11.7878	14.3972	-12.5513	39.8494	Abnormal
58.1019	14.8376	79.6498	43.2643	113.588	50.2379	0.951361	33.904	11.6354	12.2043	-22.3267	19.5797	Abnormal
94.1748	15.3808	67.7057	78.7941	114.89	53.2552	0.199875	12.1048	19.1837	8.97829	-3.54956	7.3222	Abnormal
57.5224	33.6471	50.9099	23.8753	140.982	148.754	0.597457	21.5943	7.5666	7.81812	-27.5705	17.8768	Abnormal
96.6573	19.4616	90.2115	77.1957	120.673	64.081	0.623388	21.5013	13.0551	11.354	-14.0933	20.818	Abnormal
74.7207	19.7569	82.7354	54.9638	109.357	33.3061	0.558833	7.027	7.8697	13.9727	-5.11552	20.6402	Abnormal
77.6551	22.433	93.8928	55.2222	123.056	61.2112	0.924903	14.9502	15.0493	7.57722	0.307904	33.7201	Abnormal
58.5216	13.9223	41.4679	44.5993	115.515	30.388	0.401085	34.6931	10.3564	10.644	-26.052	10.4338	Abnormal
84.5856	30.3617	65.4795	54.2239	108.01	25.1185	0.341665	30.4108	15.7092	11.5828	-1.27357	29.6399	Abnormal
79.9386	18.7741	63.3118	61.1645	114.787	38.5387	0.708887	11.2935	10.922	7.17197	-34.6537	28.1835	Abnormal
70.3993	13.47	61.2	56.9293	102.338	25.5384	0.974401	30.9297	9.5431	12.3498	6.08957	34.9908	Abnormal
49.7821	6.4668	53	43.3153	110.865	25.3356	0.334657	17.6515	11.704	16.2624	-0.89559	38.4719	Abnormal
77.4093	29.3965	63.2323	48.0128	118.451	93.5637	0.375287	11.2385	12.9197	13.8215	6.07942	11.8698	Abnormal
65.008	27.6026	50.9475	37.4054	116.581	7.01598	0.867324	12.1292	13.8536	11.954	-20.7356	9.7675	Abnormal
65.0138	9.83826	57.7358	55.1755	94.7385	49.697	0.151994	14.3986	8.9024	10.843	6.57383	35.1025	Abnormal
78.426	33.426	76.2774	45	138.554	77.1552	0.580604	36.6285	16.6264	7.96524	-19.1231	16.1431	Abnormal
63.173	6.33091	63	56.8421	110.644	42.6081	0.234335	24.5629	11.073	16.3035	-4.44726	41.326	Abnormal
68.613	15.0822	63.0147	53.5308	123.431	39.498	0.249351	27.0646	17.7171	7.1822	-20.8833	17.113	Abnormal
63.9006	13.7062	62.1243	50.1944	114.129	41.4228	0.715779	24.8714	16.645	16.4618	-1.68257	13.9094	Abnormal
84.999	29.6101	83.3522	55.3889	126.913	71.3212	0.998827	7.0551	9.0119	9.85541	-19.3141	43.0086	Abnormal
42.0214	-6.55495	67.9	48.5763	111.586	27.3387	0.986272	15.6365	10.8504	16.2013	0.043299	20.6529	Abnormal
69.7567	19.2793	48.5	50.4774	96.4914	51.1696	0.797663	9.6196	17.4517	7.24562	-7.96908	33.678	Abnormal
80.9881	36.8432	86.9606	44.1449	141.088	85.8722	0.496181	27.5223	13.5136	11.6089	-13.6003	34.3656	Abnormal
129.834	8.40448	48.3841	121.43	107.69	418.543	0.860223	18.5943	11.1514	11.3654	-34.2021	27.5144	Abnormal
70.4841	12.4895	62.4171	57.9946	114.19	56.9024	0.82363	13.5572	10.4727	11.1948	-1.99999	26.1908	Abnormal
86.0413	38.7507	47.8714	47.2906	122.093	61.9883	0.0352105	27.5499	12.008	9.6275	5.60323	36.2899	Abnormal
65.536	24.1575	45.7752	41.3785	136.44	16.3781	0.377684	25.067	13.7801	14.6387	-15.898	19.5298	Abnormal
60.7539	15.7539	43.1992	45	113.053	31.6935	0.822345	26.2469	17.3268	12.4633	-17.5165	22.9375	Abnormal
54.7418	12.0951	41	42.6467	117.643	40.3823	0.440722	30.0719	19.2053	14.5224	-18.8055	33.1902	Abnormal
83.8799	23.0774	87.1415	60.8025	124.646	80.5556	0.436933	7.2994	11.1917	16.2815	-8.55321	24.8562	Abnormal
80.0749	48.0695	52.4034	32.0054	110.71	67.7273	0.0999405	20.2822	10.3082	15.8926	-14.1561	39.973	Abnormal
65.6653	10.5407	56.4891	55.1247	109.163	53.932	0.184438	20.2044	11.528	16.4112	-24.0642	15.9787	Abnormal
74.7172	14.3217	32.5	60.3955	107.182	37.0171	0.979253	25.3481	8.2316	12.1702	1.59448	31.4138	Abnormal
48.0606	5.68703	57.0572	42.3736	95.4438	32.8359	0.4038	31.1599	11.5825	11.3509	-25.7231	40.82	Abnormal
70.6769	21.7044	59.1812	48.9725	103.008	27.8101	0.0396553	15.7748	14.8568	11.4599	-18.4755	19.8407	Abnormal
80.4334	16.9985	66.536	63.4349	116.439	57.7812	0.0958062	26.778	18.2886	11.966	-25.2076	21.545	Abnormal
90.514	28.2725	69.8139	62.2415	100.892	58.8236	0.881441	13.5739	16.3289	16.5268	-10.9172	35.6543	Abnormal
77.2369	16.7376	49.7755	60.4993	110.69	39.7872	0.707245	22.5858	12.5804	7.61063	-32.8706	19.6294	Abnormal
50.0668	9.12034	32.1685	40.9464	99.7125	26.7667	0.710451	21.9074	18.8412	9.1785	5.12052	18.8581	Abnormal
69.781	13.7775	58	56.0035	118.931	17.9146	0.668563	24.2342	8.7164	7.96714	-15.6823	34.906	Abnormal
69.6263	21.1228	52.7666	48.5035	116.803	54.8169	0.286894	18.5916	15.4963	15.9225	1.32077	34.8665	Abnormal
81.7544	20.1235	70.5604	61.631	119.425	55.5069	0.265889	15.379	18.1885	14.6673	-3.99472	33.2091	Abnormal
52.2047	17.2127	78.095	34.992	136.973	54.9391	0.00612831	20.3617	8.5783	12.0638	-2.97406	24.2895	Abnormal
77.1213	30.3499	77.4811	46.7715	110.611	82.0936	0.278328	21.9069	17.0071	16.2281	-0.05579	27.6595	Abnormal
88.0245	39.8447	81.7745	48.1798	116.602	56.7661	0.238985	14.6182	12.1692	7.39996	-11.0292	40.7572	Abnormal
83.3966	34.311	78.4233	49.0856	110.467	49.6721	0.77186	24.9264	7.6245	13.236	-21.4496	16.2153	Abnormal
72.054	24.7007	79.874	47.3533	107.172	56.4262	0.296152	7.7545	10.8824	7.23178	-2.99002	29.9404	Abnormal
85.0955	21.0699	91.7348	64.0256	109.062	38.0328	0.481862	17.1681	8.4727	11.9815	-25.3876	8.3163	Abnormal
69.5635	15.4011	74.4385	54.1623	105.067	29.7012	0.00322026	13.3594	18.2659	15.3828	-2.50443	14.2555	Abnormal
89.5049	48.9037	72.0034	40.6013	134.634	118.353	0.0393804	19.8712	8.9861	14.7701	6.86842	29.1844	Abnormal
85.2902	18.2789	100.744	67.0113	110.661	58.8849	0.48794	9.4271	12.5462	9.74172	-33.8481	9.4194	Abnormal
60.6262	20.596	64.5353	40.0303	117.226	104.859	0.386903	17.0217	8.8097	16.8211	-30.5916	35.4529	Abnormal
60.0442	14.3097	58.0389	45.7345	105.132	30.4091	0.414693	17.6829	16.5256	10.3522	1.27005	10.4207	Abnormal
85.6438	42.6892	78.7507	42.9546	105.144	42.8874	0.844294	16.9272	8.0109	15.0803	-1.0564	11.4148	Abnormal
85.5817	30.457	78.2314	55.1247	114.866	68.3761	0.624975	26.5001	11.2204	12.3366	-15.7744	40.4629	Abnormal
55.0808	-3.75993	56	58.8407	109.915	31.7736	0.65192	36.7439	9.0278	14.6948	-4.85045	18.1958	Abnormal
65.7557	9.83287	50.8229	55.9228	104.395	39.3072	0.0810333	35.6242	7.4483	12.1313	-5.1636	43.2649	Abnormal
79.2497	23.9448	40.7967	55.3048	98.6225	36.7064	0.67257	29.0324	14.5804	16.5678	-0.26959	31.7726	Abnormal
81.1126	20.6904	60.687	60.4222	94.0188	40.511	0.530804	11.4265	8.3428	7.26048	-15.9855	29.5574	Abnormal
48.0306	3.96981	58.3445	44.0608	125.351	35.0001	0.820728	22.6313	14.8226	8.35383	-32.8268	38.8071	Abnormal
63.4045	14.1153	48.1368	49.2892	111.916	31.7845	0.11309	20.9044	13.1978	13.3366	-24.2755	9.173	Abnormal
57.2869	15.1494	64	42.1376	116.735	30.3412	0.431125	22.253	17.6755	12.2073	-21.9861	23.1484	Abnormal
41.1878	5.79297	42.8674	35.3948	103.349	27.6603	0.0441303	21.0757	10.5374	9.66748	-9.57167	30.5253	Abnormal
66.8048	14.5516	72.0849	52.2532	82.456	41.6855	0.738029	24.6372	12.5023	11.908	-7.58561	39.7443	Abnormal
79.477	26.7323	70.651	52.7447	118.589	61.7006	0.642085	8.2975	8.384	11.9611	5.23739	10.8006	Abnormal
44.2165	1.50707	46.1103	42.7094	108.63	42.8105	0.480822	20.0603	14.7325	11.9897	5.36597	13.7113	Abnormal
57.0351	0.345728	49.198	56.6894	103.049	52.1651	0.561323	35.4921	14.1033	7.99506	-26.2231	40.1564	Abnormal
64.2748	12.5086	68.7024	51.7662	95.2525	39.4098	0.352038	36.3579	7.0378	13.8302	-27.9236	7.0698	Abnormal
92.0263	35.3927	77.417	56.6336	115.724	58.0575	0.302442	30.0162	9.8318	11.2125	-19.2648	19.9972	Abnormal
67.2631	7.19466	51.6969	60.0685	97.8011	42.1369	0.936623	17.7459	9.6738	7.23554	-32.4378	33.0292	Abnormal
118.145	38.4495	50.8385	79.6952	81.0245	74.0438	0.599393	35.8563	10.9266	13.1135	-17.5208	21.2408	Abnormal
115.923	37.5154	76.8	78.4078	104.699	81.1989	0.542816	22.3317	8.8519	11.4896	-6.754	32.5082	Abnormal
53.9417	9.30659	43.1005	44.6351	124.398	25.0821	0.871551	17.5525	17.5404	16.7358	-17.8746	19.5841	Abnormal
83.7032	20.2682	77.1106	63.4349	125.48	69.2796	0.735959	33.8124	15.1125	14.3809	-20.2142	11.7348	Abnormal
56.9914	6.87409	57.009	50.1173	109.978	36.8101	0.555518	33.3025	18.5683	16.0357	-0.718491	34.6601	Abnormal
72.3436	16.4208	59.869	55.9228	70.0826	12.0726	0.0569441	31.823	15.7134	9.36778	-33.4891	28.9479	Abnormal
95.3826	24.8226	95.1576	70.56	89.3075	57.6608	0.268276	28.6901	7.2124	13.1305	-6.41248	19.9792	Abnormal
44.2535	1.10109	38	43.1524	98.2741	23.9106	0.180864	9.971	12.4275	9.73836	-6.19506	25.57	Abnormal
64.8095	15.1741	58.84	49.6355	111.68	21.4072	0.303206	25.2382	7.175	10.203	-33.0257	17.1654	Abnormal
78.4013	14.0423	79.6943	64.359	104.731	12.3929	0.842279	29.9807	7.1135	13.2165	-29.7158	19.1168	Abnormal
56.6683	13.4582	43.7697	43.2101	93.6922	21.1081	0.524781	8.0015	18.1719	15.0345	-16.4086	33.2835	Abnormal
50.825	9.06473	56.3	41.7603	78.9995	23.0415	0.0519296	29.3962	16.3725	11.3521	-26.4963	33.9151	Abnormal
61.4117	25.3844	39.0969	36.0274	103.405	21.8434	0.69775	8.4084	15.698	12.9032	-27.1245	22.9564	Abnormal
56.5638	8.96126	52.5778	47.6026	98.7771	50.7019	0.588948	18.1451	13.9634	12.4657	0.74424	32.4471	Abnormal
67.0277	13.2815	66.1504	53.7462	100.715	33.9891	0.053301	8.5072	13.34	12.6313	-21.8186	40.6229	Abnormal
80.8178	19.239	61.6425	61.5788	89.4718	44.1676	0.0809676	23.0765	12.6822	11.714	-32.3402	27.1091	Abnormal
80.6543	26.3444	60.8981	54.3099	120.103	52.4676	0.931604	20.0845	18.4914	8.98429	-19.3292	31.0862	Abnormal
68.7219	49.4319	68.056	19.29	125.019	54.6913	0.379895	17.4281	16.0009	14.4813	-31.8526	30.533	Abnormal
37.9039	4.4791	24.7103	33.4248	157.849	33.607	0.47313	24.8271	17.5433	10.8718	-11.1908	29.909	Abnormal
64.624	15.2253	67.6322	49.3987	90.2985	31.3264	0.781686	24.7626	18.5975	13.0176	-20.5263	17.3548	Abnormal
75.4377	31.5395	89.6	43.8983	106.83	54.9658	0.0303413	8.763	11.0399	16.7406	-22.7356	43.1209	Abnormal
71.0019	37.5158	84.5371	33.4862	125.164	67.7712	0.602698	10.1025	14.5544	10.6112	-23.8831	38.7949	Abnormal
81.0566	20.8015	91.7845	60.2551	125.43	38.1818	0.849082	11.0201	10.3301	12.1325	-4.89349	29.244	Abnormal
91.4687	24.5082	84.6203	66.9606	117.308	52.623	0.56001	13.9263	12.1023	15.46	-11.1794	30.316	Abnormal
81.0823	21.2558	78.7668	59.8265	90.0719	49.1594	0.817564	16.7111	13.4438	13.7822	-23.9222	29.5953	Abnormal
60.4199	5.26567	59.8142	55.1543	109.033	30.2658	0.916505	35.031	18.2437	11.9537	-1.30467	34.2437	Abnormal
85.6809	38.65	82.681	47.0309	120.841	61.959	0.807919	24.8883	13.238	10.7328	0.627326	11.2469	Abnormal
82.4065	29.2764	77.0546	53.1301	117.042	62.7653	0.418464	29.7716	16.189	8.58139	-31.5111	32.6221	Abnormal
43.7183	9.81199	52	33.9063	88.4342	40.8809	0.811098	10.6583	16.9317	9.51271	-8.82826	12.1023	Abnormal
86.4729	40.3038	61.141	46.1691	97.4042	55.7522	0.273687	10.1834	10.416	16.3879	-11.7866	10.0888	Abnormal
74.4691	33.2832	66.9421	41.1859	146.466	124.984	0.0593814	33.708	12.3988	10.0148	-27.3499	14.9309	Abnormal
70.2504	10.3401	76.3701	59.9103	119.237	32.6665	0.163595	9.0344	11.9015	7.54207	-5.95662	43.8608	Abnormal
72.6439	18.9291	68	53.7147	116.963	25.3842	0.438382	13.0121	14.5781	13.7533	-21.2827	41.2131	Abnormal
71.2418	5.26827	85.9996	65.9735	110.703	38.2599	0.506379	23.0527	15.243	14.1487	-19.8956	8.6239	Abnormal
63.7724	12.7634	65.3605	51.009	89.8227	55.9955	0.276928	24.5529	10.4232	14.9747	-22.2862	21.7822	Abnormal
58.8284	37.5779	125.742	21.2505	135.629	117.315	0.751482	12.6576	15.9381	15.2392	-15.4448	7.2157	Abnormal
74.8545	13.9091	62.6933	60.9454	115.209	33.1723	0.821915	20.4667	9.351	14.3776	4.23044	39.2266	Abnormal
75.2985	16.6715	61.2962	58.627	118.883	31.5758	0.677506	10.1345	12.2607	11.2256	-12.1968	31.7385	Abnormal
63.3643	20.0246	67.4987	43.3397	130.999	37.5567	0.659017	34.2436	10.1943	15.1203	1.2788	39.9331	Abnormal
67.5131	33.2756	96.2831	34.2375	145.601	88.3015	0.575212	9.1217	19.324	11.3061	-3.51934	28.2238	Abnormal
76.314	41.9337	93.2849	34.3803	132.267	101.219	0.218939	31.5204	13.6555	12.2294	4.89481	16.5217	Abnormal
73.636	9.71132	63	63.9246	98.7279	26.9758	0.198909	30.8752	9.4553	11.8432	-34.7292	26.674	Abnormal
56.5351	14.3772	44.9915	42.1579	101.723	25.7732	0.0526017	31.0079	14.4887	14.171	-31.1216	32.2469	Abnormal
80.1116	33.9424	85.1016	46.1691	125.594	100.292	0.0885612	11.6503	16.1451	9.6995	4.44648	36.0749	Abnormal
95.4802	46.5501	59	48.9302	96.6839	77.2831	0.778848	29.838	14.5939	12.2245	-21.6958	38.7849	Abnormal
74.0947	18.8237	76.0322	55.271	128.406	73.3882	0.910886	13.1813	10.1368	8.49572	-0.33713	11.6844	Abnormal
87.6791	20.3656	93.8224	67.3135	120.945	76.7306	0.574775	23.8665	13.0473	9.41012	5.21254	28.6308	Abnormal
48.2599	16.4175	36.3291	31.8425	94.8823	28.3438	0.388445	16.1775	15.0636	13.7947	-8.04464	21.6135	Abnormal
38.5053	16.9643	35.1128	21.541	127.633	7.98668	0.396364	34.8106	12.7802	15.25	-28.8339	18.0442	Normal
54.9209	18.9684	51.6015	35.9524	125.847	2.00164	0.106175	7.3907	11.3014	8.37076	-17.7235	9.8711	Normal
44.3625	8.94543	46.9021	35.4171	129.221	4.9942	0.537574	33.0601	7.808	11.3766	-5.20236	33.2503	Normal
48.3189	17.4521	48	30.8668	128.98	-0.910941	0.744322	36.6194	14.635	11.6271	-28.5988	10.3379	Normal
45.7018	10.6599	42.5778	35.0419	130.178	-3.38891	0.990034	26.6333	18.3694	16.4483	-13.4388	34.2846	Normal
30.7419	13.355	35.9035	17.387	142.41	-2.00537	0.326835	16.5218	18.0205	7.55792	2.00213	30.1215	Normal
50.9131	6.677	30.8965	44.2361	118.152	-1.05799	0.0383594	35.6096	13.0974	12.0456	-9.23724	31.722	Normal
38.1266	6.55762	50.4451	31.569	132.115	6.3382	0.0230946	19.7932	11.3293	14.1763	-30.3127	38.1538	Normal
51.6247	15.9693	35	35.6553	129.385	1.00923	0.00504538	32.42	13.8149	11.2849	-25.771	35.6191	Normal
64.3119	26.3284	50.959	37.9835	106.178	3.11822	0.37971	7.9787	11.4337	13.8146	-30.2209	17.9129	Normal
44.4893	21.7864	31.4742	22.7028	113.778	-0.284129	0.54708	23.9247	13.4464	9.27506	-8.23022	15.5635	Normal
54.951	5.86535	53	49.0856	126.97	-0.631603	0.777717	16.7774	10.5263	16.4625	-31.937	22.1518	Normal
56.1038	13.1063	62.637	42.9975	116.229	31.1728	0.713861	9.1686	16.5844	16.4907	-8.59477	7.7532	Normal
69.3988	18.8984	75.9664	50.5004	103.583	-0.443661	0.647609	29.0187	13.1408	9.58711	-22.4037	12.5917	Normal
89.8347	22.6392	90.5635	67.1955	100.501	3.04097	0.379933	9.4868	17.7556	10.9819	-16.8919	28.09	Normal
59.7261	7.72487	55.3435	52.0013	125.174	3.23516	0.0802188	26.2021	8.7872	7.46821	3.91684	43.4384	Normal
63.9595	16.0609	63.1237	47.8986	142.36	6.29897	0.134954	31.7659	10.957	13.3217	-9.93901	31.3141	Normal
61.5406	19.677	52.8922	41.8636	118.686	4.81503	0.212129	14.4911	7.5117	12.1146	-19.9341	41.7304	Normal
38.0466	8.30167	26.2368	29.7449	123.803	3.88577	0.933378	14.7528	11.1235	11.0575	5.41241	38.2581	Normal
43.4365	10.0957	36.0322	33.3407	137.44	-3.11445	0.283589	36.0097	11.0132	8.51675	-23.9042	35.0749	Normal
65.6118	23.1379	62.5822	42.4739	124.128	-4.0833	0.997247	30.0422	17.6222	13.3908	-16.37	21.4495	Normal
53.9111	12.9393	39	40.9717	118.193	5.07435	0.146745	17.7116	17.7521	16.4317	0.138844	30.7846	Normal
43.118	13.8157	40.3474	29.3022	128.518	0.970926	0.110796	8.9802	15.1873	10.5911	-17.9433	33.0483	Normal
40.6832	9.14844	31.0216	31.5348	139.118	-2.51162	0.775688	31.2682	13.6632	13.015	-4.59192	19.9869	Normal
37.732	9.3863	42	28.3457	135.741	13.683	0.46517	28.9703	10.2016	11.2495	-19.1609	34.0011	Normal
63.9295	19.9711	40.177	43.9584	113.066	-11.0582	0.412296	19.7733	11.1443	7.97351	-7.80963	29.5091	Normal
61.8216	13.5971	64	48.2245	121.78	1.29619	0.629661	17.9906	13.6082	8.34518	-10.9394	20.7594	Normal
62.1408	13.961	58	48.1798	133.282	4.95511	0.12242	33.8766	16.3819	9.66244	-16.7836	43.8402	Normal
69.0049	13.2918	55.5701	55.7131	126.612	10.832	0.385073	35.4534	7.4752	7.76405	-11.7165	13.0886	Normal
56.447	19.4445	43.5778	37.0025	139.19	-1.85969	0.076819	11.2853	16.1623	14.9305	-12.6564	40.5705	Normal
41.6469	8.83555	36.032	32.8114	116.555	-6.05454	0.098119	10.0549	8.7771	8.64451	-5.07972	29.4263	Normal
51.5294	13.5178	35	38.0115	126.719	13.9283	0.863545	33.2628	11.087	12.4209	-15.2595	18.2936	Normal
39.0873	5.5366	26.932	33.5507	131.584	-0.759461	0.252512	26.2684	12.6508	12.3606	-34.0716	43.7183	Normal
34.6499	7.51478	43	27.1351	123.988	-4.08294	0.419743	29.72	15.279	16.4924	-3.43771	21.8868	Normal
63.0263	27.3362	51.605	35.6901	114.507	7.43987	0.577847	11.2203	14.0752	7.38995	6.63505	13.4565	Normal
47.8056	10.6887	54	37.1169	125.391	-0.402523	0.750424	32.8112	12.0502	15.6586	-4.13702	39.6199	Normal
46.6379	15.8537	40	30.7841	119.378	9.06458	0.478971	23.5284	11.0671	7.58202	5.15726	17.469	Normal
49.8281	16.7364	28	33.0917	121.436	1.91331	0.487834	30.4187	15.5507	15.8956	-28.2779	22.042	Normal
47.3196	8.57368	35.5603	38.746	120.577	1.63066	0.63402	27.8268	15.313	13.48	-1.88928	37.7836	Normal
50.7533	20.2351	37	30.5182	122.344	2.28849	0.147745	28.9054	14.5673	11.9833	-26.882	10.3342	Normal
36.1578	-0.810514	33.6273	36.9683	135.937	-2.09251	0.332027	10.4752	17.1414	13.6037	-12.1625	28.3449	Normal
40.747	1.83552	50	38.9115	139.247	0.668557	0.277171	11.196	16.527	15.7565	-28.2841	7.4324	Normal
42.918	-5.84599	58	48.764	121.607	-3.36204	0.542971	12.4697	8.5981	9.07771	-27.6274	12.7281	Normal
63.7924	21.3453	66	42.4471	119.55	12.3826	0.607879	21.5605	8.0233	8.72676	-8.84228	34.5721	Normal
72.9556	19.577	61.0071	53.3787	111.234	0.813491	0.409586	25.4781	12.4063	7.05411	-9.04664	16.8122	Normal
67.5382	14.655	58.0014	52.8831	123.632	25.9702	0.330439	8.351	9.9145	16.2584	-27.3029	25.0493	Normal
54.7525	9.75252	48	45	123.038	8.23529	0.385732	28.1386	14.9326	13.5737	-18.4457	13.8497	Normal
50.1601	-2.97002	42	53.1301	131.802	-8.2902	0.308799	17.9008	16.4723	8.02315	-34.6154	9.9615	Normal
40.3493	10.1947	37.9677	30.1545	128.01	0.458901	0.170983	12.8223	13.9897	10.3144	-30.2551	18.7992	Normal
63.6192	16.9345	49.3493	46.6847	117.09	-0.357812	0.953932	15.5713	9.9518	15.0987	-26.7588	40.4129	Normal
54.1424	11.9351	43	42.2073	122.209	0.153549	0.354895	22.1191	9.3492	14.3498	-19.445	40.8512	Normal
74.976	14.9217	53.7301	60.0543	105.645	1.59475	0.318967	13.2564	11.3042	13.4717	-20.7893	41.2149	Normal
42.5173	14.3757	25.3236	28.1416	128.906	0.75702	0.625181	35.6342	18.7123	8.97822	-14.5106	22.6375	Normal
33.7888	3.67511	25.5	30.1137	128.325	-1.77611	0.389858	9.673	11.3129	13.2373	-2.24412	10.2925	Normal
54.5037	6.81991	47	47.6838	111.791	-4.40677	0.509022	28.2247	18.7158	12.2131	5.67255	43.6689	Normal
48.1707	9.59422	39.7109	38.5765	135.623	5.36005	0.85996	21.7568	14.418	12.5508	-24.5176	18.4675	Normal
46.3741	10.2159	42.7	36.1582	121.248	-0.542022	0.955997	34.9209	8.8496	12.7581	3.33221	9.3333	Normal
52.8622	9.41037	46.9881	43.4518	123.091	1.85666	0.226819	21.8843	15.3118	13.915	-32.0138	17.6135	Normal
57.1459	16.4891	42.8421	40.6568	113.806	5.01519	0.22355	25.7485	9.5092	7.06295	-31.862	24.3522	Normal
37.1401	16.4812	24	20.6589	125.014	7.36643	0.851141	10.7294	18.2159	9.4178	-31.4275	35.7839	Normal
51.3118	8.87554	57	42.4362	126.472	-2.14404	0.467413	22.7101	10.5134	10.1361	5.73858	36.7874	Normal
42.5156	16.5412	42	25.9744	120.632	7.87673	0.0407638	16.7193	15.9657	8.1948	-33.3806	30.2644	Normal
39.3587	7.01126	37	32.3474	117.819	1.90405	0.587754	29.1291	9.8168	15.934	-8.87179	12.5514	Normal
35.8776	1.11237	43.4573	34.7652	126.924	-1.63224	0.793121	10.7594	11.0116	7.92836	-5.85286	22.7358	Normal
43.1919	9.97666	28.9381	33.2153	123.467	1.74102	0.300086	12.799	17.7684	7.77773	-35.0775	27.5972	Normal
67.2897	16.7175	51	50.5722	137.592	4.96034	0.233195	23.3207	13.7148	10.4627	-9.18755	27.8587	Normal
51.3255	13.6312	33.2586	37.6942	131.306	1.78887	0.417721	29.8852	12.3509	11.9955	-34.9277	19.3766	Normal
65.7563	13.2069	44	52.5494	129.394	-1.98212	0.727537	33.264	17.5228	8.31382	6.97207	31.7892	Normal
40.4134	-1.32941	30.9828	41.7428	119.336	-6.17367	0.456247	27.1984	16.4107	7.95631	-11.3761	23.331	Normal
48.8019	18.0178	52	30.7841	139.15	10.4429	0.105014	26.1245	19.2659	8.31303	-22.6907	39.6096	Normal
50.0862	13.43	34.4575	36.6561	119.135	3.08948	0.744333	31.9991	15.1042	14.4663	-7.05229	15.9536	Normal
64.2615	14.4979	43.9025	49.7636	115.388	5.95145	0.0337027	32.2615	15.3692	16.3179	-4.17941	32.9659	Normal
53.6834	13.447	41.5843	40.2364	113.914	2.73704	0.702208	24.7795	11.4937	10.8005	-30.6252	41.901	Normal
48.996	13.1138	51.8735	35.8821	126.398	0.535472	0.73273	33.7477	7.5426	15.7409	-6.42129	11.9857	Normal
59.1676	14.5627	43.1992	44.6049	121.036	2.8305	0.693906	24.8746	14.7433	8.02792	-33.6505	16.7094	Normal
67.8047	16.5507	43.2568	51.254	119.686	4.86754	0.0361583	18.4894	15.4016	13.8657	-17.473	39.3526	Normal
61.7349	17.1143	46.9	44.6206	120.92	3.08773	0.455056	8.866	14.9831	8.27541	-0.48876	24.9564	Normal
33.0417	-0.324678	19.0711	33.3664	120.389	9.35436	0.167309	17.196	11.2466	9.14463	-29.1146	40.9249	Normal
74.565	15.7243	58.6186	58.8407	105.417	0.599247	0.11778	18.0547	15.6236	10.5456	-32.4945	16.6229	Normal
44.4307	14.1743	32.2435	30.2564	131.718	-3.60426	0.126792	15.1269	7.9912	12.2305	-26.3401	32.3929	Normal
36.4225	13.8794	20.2426	22.5431	126.077	0.179717	0.686409	8.3909	10.87	7.27404	-26.196	21.8465	Normal
51.0798	14.2099	35.9512	36.8699	115.804	6.90509	0.705726	24.1378	12.6652	13.9235	-3.47855	28.7425	Normal
34.7567	2.63174	29.5044	32.125	127.14	-0.460894	0.281612	24.1257	11.2762	11.5487	-12.0252	44.3412	Normal
48.9029	5.58759	55.5	43.3153	137.108	19.8548	0.215175	29.8825	9.9608	10.868	1.95613	23.7274	Normal
46.2364	10.0628	37	36.1736	128.064	-5.10005	0.860784	9.5912	15.1769	16.4999	-22.42	40.2061	Normal
46.4264	6.6208	48.1	39.8056	130.35	2.44938	0.515439	9.1955	10.6369	15.1134	2.96362	23.0719	Normal
39.6569	16.2088	36.6749	23.4481	131.922	-4.96898	0.794717	31.3737	18.3533	13.161	-6.65262	26.3297	Normal
45.5755	18.7591	33.7741	26.8163	116.797	3.13191	0.514212	24.2526	12.9572	12.404	-12.3631	31.9668	Normal
66.5072	20.8977	31.7275	45.6095	128.903	1.5172	0.787252	12.8877	11.8978	9.2322	-14.8244	43.8409	Normal
82.9054	29.8941	58.2505	53.0112	110.709	6.07934	0.827146	12.5622	12.3646	16.6175	-15.7588	35.9458	Normal
50.6767	6.4615	35	44.2152	116.588	-0.214711	0.0211783	18.7846	8.007	9.74352	-1.2286	14.2547	Normal
89.0149	26.076	69.0213	62.9389	111.481	6.06151	0.544505	27.0219	13.3731	11.0482	-3.5053	33.4196	Normal
54.6003	21.489	29.3602	33.1113	118.343	-1.47107	0.962907	30.8554	11.4198	13.8232	-5.60645	18.5514	Normal
34.3823	2.06268	32.3908	32.3196	128.3	-3.36552	0.581169	12.0774	16.6255	7.20496	-31.3748	29.5748	Normal
45.0755	12.307	44.5832	32.7685	147.895	-8.94171	0.932922	32.1169	14.3037	10.6433	-31.1988	11.2307	Normal
47.9036	13.6167	36	34.2869	117.449	-4.2454	0.129744	7.8433	14.7484	8.51707	-15.7289	11.5472	Normal
53.9367	20.7215	29.2205	33.2153	114.366	-0.42101	0.0479135	19.1986	18.1972	7.08745	6.01384	43.8693	Normal
61.4466	22.695	46.1703	38.7516	125.671	-2.70788	0.0810704	16.2059	13.5565	8.89572	3.56446	18.4151	Normal
45.2528	8.69316	41.5831	36.5596	118.546	0.21475	0.159251	14.7334	16.0928	9.75922	5.76731	33.7192	Normal
33.8416	5.07399	36.6412	28.7676	123.945	-0.199249	0.674504	19.3825	17.6963	13.7293	1.78301	40.6049	Normal
